# Supplementary material for: Functional Status among Polymedicated Geriatric Inpatients at Discharge: A Population-Based Hospital Register Analysis
Source: Geriatrics (Basel). 2021 Sep 3;6(3):86. doi: 10.3390/geriatrics6030086 (PMC8482227; doi:10.3390/geriatrics6030086)
Supplement: Supplementary file 1 [file geriatrics-06-00086-s001.zip]

Archive with 1 entries (1 files):
- geriatrics-1344823-supplementary.pdf
